# Supplementary material for: A Missense Change in the ATG4D Gene Links Aberrant Autophagy to a Neurodegenerative Vacuolar Storage Disease
Source: PLoS Genet. 2015 Apr 15;11(4):e1005169. doi: 10.1371/journal.pgen.1005169 (PMC4398399; doi:10.1371/journal.pgen.1005169)
Supplement: S1 Table — (XLSX) [file pgen.1005169.s003.xlsx]

## Sheet: Linkage Data
S1 Table. Genome regions that showed positive LOD scores for linkage to the storage disease in a family with 8 informative meioses.
Chromosome	Start	Stop	Size (bp)
4	1	21393000	21393000
5	84431001	88908000	4477000
6	1	19084000	19084000
6	34921001	44768000	9847000
7	1	12382000	12382000
8	36051001	65936000	29885000
9	45854001	60353000	14499000
11	1	57810000	57810000
13	1	15263000	15263000
13	30844001	53868000	23024000
17	41856001	45069000	3213000
17	54959001	56702000	1743000
19	19783001	20636000	853000
19	45962001	50757000	4795000
20	49239001	58115000	8876000
23	1	12016000	12016000
23	30633001	30821000	188000
23	37958001	39202000	1244000
23	42687001	44963000	2276000
29	8515001	17325000	8810000
29	21795001	23953000	2158000
29	29165001	36134000	6969000
30	1	12298000	12298000
31	1	1462000	1462000
33	17457001	18453000	996000
		Total	275561000
The position refer to the CanFam 3.1 assembly
