# Supplementary material for: A Missense Change in the ATG4D Gene Links Aberrant Autophagy to a Neurodegenerative Vacuolar Storage Disease
Source: PLoS Genet. 2015 Apr 15;11(4):e1005169. doi: 10.1371/journal.pgen.1005169 (PMC4398399; doi:10.1371/journal.pgen.1005169)
Supplement: S2 Table — (XLSX) [file pgen.1005169.s004.xlsx]

## Sheet: Homozygosity Data
S2 Table. Homozygous genome regions with shared alleles among the 3 analyzed cases (raw PLINK output)
Chromosome	Marker 1	Marker 2	Start	Stop	Size (kb)
4	BICF2S2292151	BICF2G630170580	75135984	75636191	500207
4	TIGRP2P67251_RS8875956	BICF2P519369	83320026	88267880	494785
10	BICF2P721345	BICF2P1225262	4913223	7278956	236573
11	BICF2P746621	BICF2P1417650	34813671	39571397	475773
13	TIGRP2P180938_RS8741896	BICF2G630606204	3200697	10153763	695307
17	BICF2S22918280	BICF2S23226083	5366098	12141775	677568
17	BICF2S22940422	BICF2P1127752	18851550	19069991	218441
20	BICF2P324158	BICF2P1337000	49004059	56365820	736176
32	BICF2G630594705	BICF2G630593250	17750371	19251449	150108
36	BICF2P860086	BICF2G630762457	9107151	9670583	563432
38	TIGRP2P425886_RS8657134	TIGRP2P425526_RS9155886	18764153	21288541	252439
				Total	5000809
The position refer to the CanFam 3.1 assembly
