# Supplementary material for: A Missense Change in the ATG4D Gene Links Aberrant Autophagy to a Neurodegenerative Vacuolar Storage Disease
Source: PLoS Genet. 2015 Apr 15;11(4):e1005169. doi: 10.1371/journal.pgen.1005169 (PMC4398399; doi:10.1371/journal.pgen.1005169)
Supplement: S3 Table — (XLSX) [file pgen.1005169.s005.xlsx]

## Sheet: Homozygosity Data
S3 Table. Genome regions that were homozygous in 3 cases and showed linkage to the disease in the family.
Chromosome	Case#	Last heterozygous position	First homozygous position	Last homozygous position	First heterozygous position	Size homozygous region (bp)	Size critical interval (bp)
11	Case #7	28910151	28917495	39582902	39597535	10665408	10687385
	Case #2	34787794	34803325	53270575	53287889	18467251	18500096
	Case #1	34787794	34803325	53270575	53287889	18467251	18500096
	consensus	34787794	34803325	39582902	39597535	4779578	4809742
13	Case #7	1	1	10153763	10172338	10153763	10172338
	Case #2	3170488	3182619	15271060	15284310	12088442	12113823
	Case #1	3170488	3182619	21997908	21999789	18815290	18829302
	consensus	3170488	3182619	10153763	10172338	6971145	7001851
20	Case #7	44605883	44613668	56382978	56389577	11769311	11783695
	Case #2	45718664	45725379	56770486	56774894	11045108	11056231
	Case #1	49216227	49225950	56770486	56774894	7544537	7558668
	consensus	49216227	49225950	56382978	56389577	7157029	7173351
	Total critical interval:						18984944
The coordinates were derived by visual inspection of the SNP chip genotypes for each of the 3 cases.
