# Supplementary material for: A Missense Change in the ATG4D Gene Links Aberrant Autophagy to a Neurodegenerative Vacuolar Storage Disease
Source: PLoS Genet. 2015 Apr 15;11(4):e1005169. doi: 10.1371/journal.pgen.1005169 (PMC4398399; doi:10.1371/journal.pgen.1005169)
Supplement: S4 Table — (XLSX) [file pgen.1005169.s006.xlsx]

## Sheet: Sequenced Dog Genomes
S4 Table. Dogs used for whole genome sequencing.
Breed	Number of animals	Remark
American Stafforshire Terrier	1
Australian Cattle Dog	1
Australian Kelpie	1
Bearded Collie	6
Beagle	1
White Shepherd	1
Border Collie	2
Chinese indigenous dog	40
Dachshund	1
Dalmatian	2
Doberman Pinscher	3
French Bulldog	1
German Shepherd	11
German Wirehaired Pointer	1
Entlebucher Mountain Dog	8
Eurasier	1
Kromfohrländer	1
Labrador Retriever	2
Lagotto Romagnolo	1	Affected dog
Lagotto Romagnolo	2
Landseer	1
Leonberger	3
Malinois	2
Miniature Schnauzer	4
Nova Scotia Duck Tolling Retriever	1
Pomeranian	1
Spanish Waterdog	1
Rhodesian Ridgeback	2
Rottweiler	1
Saluki	1
Siberian Husky	2
Sloughi	1
Tibetan Mastiff	10
West Highland White Terrier	1
Yorkshire Terrier	1
Total	119
