# Supplementary material for: A Missense Change in the ATG4D Gene Links Aberrant Autophagy to a Neurodegenerative Vacuolar Storage Disease
Source: PLoS Genet. 2015 Apr 15;11(4):e1005169. doi: 10.1371/journal.pgen.1005169 (PMC4398399; doi:10.1371/journal.pgen.1005169)
Supplement: S6 Table — (XLSX) [file pgen.1005169.s008.xlsx]

## Sheet: Sheet1
S6 Table. Lagotto Romagnolo dogs homozygous for the ATG4D variant.
Case#	Country	Sex	Litter#	Clinical signs	Age of onset	Age at euthanasia (age if alive)	Neurological examination (age(s) at examination)	Pathological examination
1	FI	M	1	Yes	1y 7mo	2y 5mo	Yes (2y 5mo)	Necropsy
2	FI	M	1	Yes	1y 1mo	2y 4mo	Yes (2y; 2y 4mo)	Necropsy
3	FI	F	2	Yes	4mo	1y 8mo	Yes (7mo)	Necropsy
4	FI	F	3	Yes	3y	(4y 11mo)	Yes (3y 5mo; 4y)	Skin biopsy
5	FI	F	3	Yes	3y 3mo	(4y 11mo)	Yes (4y 3mo)	Skin biopsy
6	FI	F	4	Yes	4y	8y	Yes (7y 6mo)	Necropsy
7	CH	F	5	Yes	2y 6mo	2y 9mo	Yes (2y 9mo)	Necropsy
8	CH	M	6	Yes	2y 6mo	4y 8mo	No	No
9	CH	M	7	Yes	n/a	3y 11mo	No	No
10	CH	M	8	Noa	n/a	(4y)	Yes (2y 11mo)	No
11	CH	M	9	Yes	n/a	(4y 4mo)	No	No
12	CH	F	10	Yes	6mo	(4y 3mo)	Yes (3y 6mo)	No
13	CH	F	10	Yes	n/a	(4y 3mo)	Yes (3y 11mo)	No
14	CH	F	11	Yes	n/a	(2y 3mo)	Yes (2y)	No
15	SE	M	12	Yes	1y 9mo	2y	Yes (2y 2mo; 2y 3mo)	Necropsy
16	SE	M	12	Yes	1y 9mo	(3y 5mo)	Yes (2y 11mo)	No
17	SE	M	12	Yes	1y	(3y 5mo)	No	No
18	SE	M	13	Yes	1y 6mo	6y 10mo	Yes (6y 10mo)	Necropsy
19	NO	F	14	Yes	1y 7mo	(3y 8mo)	Yes (3y 1mo; 3y 7mo)	No
20	FR	M	15	Yes	2y	2y 10mo	No	No
21	FR	F	16	Nob	n/a	(7y 3mo)	No	Skin biopsyd
22	FR	F	17	Yes	4y	8y 4mo	No	No
23	US	F	18	Yes	1y 6mo	2y 1mo	No	Skin biopsy
24	IT	M	19	Noc	n/a	(12y)	No	No
25	UK	F	20	Yes	4mo	(1y 6mo)	Yes (4mo)	No
aQuestionable cerebellar signs in neurological examination. bPossible mild ataxia of hind limbs. cReviewed as asymptomatic through video material. dSkin biopsy did not contain abnormal changes.
