# Supplementary material for: A Missense Change in the ATG4D Gene Links Aberrant Autophagy to a Neurodegenerative Vacuolar Storage Disease
Source: PLoS Genet. 2015 Apr 15;11(4):e1005169. doi: 10.1371/journal.pgen.1005169 (PMC4398399; doi:10.1371/journal.pgen.1005169)
Supplement: S7 Table — (XLSX) [file pgen.1005169.s009.xlsx]

## Sheet: Sheet1
S7 Table. Primer and probe sequences.
Target	Amplified region	Amplicon ID	Forward primer sequence 5'>3'	Reverse primer sequence 5'>3'	Product size (bp)	Ta (°C)
c.1288G>A variant, Sanger sequencing	Exon 10	ATG4D_variant	AAGCCACTCTCCTTCCTCCT	GCAGTGTTGGCTGGGAGA	140	60
c.1288G>A variant, Taqman genotyping primers	Exon 10	ATG4D_Taqman	CTGAGCGCTACCCCATGT	GGCTGTGGTCCTGAGCAT	54	60
c.1288G>A variant, Taqman probe	-	Probe 1 (wt)	VIC-TCACCCTGGCTGAAGG	-	-	-
c.1288G>A variant, Taqman probe	-	Probe 2 (mut)	FAM-TCACCCTGACTGAAGG	-	-	-
ATG4D mRNA sequencing	Exons 1-3	ATG4D_mRNA_1	GCTCATGAACTCCGTGTCG	TGAGGTCAGACAGCCTCCAG	415	60
	Exons 3-4	ATG4D_mRNA_2	AGGGTGACATCCAGCGTTTC	GCTCTGCCCAAGCTCCAC	398	60
	Exons 4-7	ATG4D_mRNA_3	GCAGATAGTGTCCTGGTTCG	GCCGATGAAGTACAGTGAATG	400	60
	Exons 6-9	ATG4D_mRNA_4	GTCATCTTGGTGCCAGTACG	GCTGAGGAGGAGCTGAGGAC	362	60
	Exons 8-10	ATG4D_mRNA_5	AGCCCACTGTGGATGTCAG	CTCAGAGCTTGGGCGTTTG	326	60
	Exons 9-10	ATG4D_mRNA_6	TGGAGACCAGAAGGAGTTCG	TCAAGTTAAACGGCTTTATTAGC	595	60
	Entire transcript	ATG4D_mRNA_full	GGCCGACTAGCGCCTTCC	GCTCCCACACCCAGCATG	1561	68
Zebrafish atg4da splice morpholino	-	atg4daSMO	CGGTCCAGCCTGAGAAAATAAAAGA	-	-	-
Zebrafish control morpholino	-	stdMO	CCTCTTACCTCAGTTACAATTTATA	-	-	-
Zebrafish atg4da transcript	Exons 2-5	atg4da_mRNA	GCTCATGAGGACAAGGCTTC	GCACCTCGAAATCCACATCT	458	58
Ta refers to the used annealing temperature.
